# Supplementary material for: Field pea leaf disease classification using a deep learning approach
Source: PLoS One. 2024 Jul 25;19(7):e0307747. doi: 10.1371/journal.pone.0307747 (PMC11271925; doi:10.1371/journal.pone.0307747)
Supplement: S1 Dataset — (ZIP) [file pone.0307747.s001.zip]

Archive with 1,615 entries (1,600 files):
- field pea dataset/Testing/
- field pea dataset/Testing/Field_Pea_Ascochyta_Blight/
- field pea dataset/Testing/Field_Pea_Ascochyta_Blight/Blight 30 (1).jpg
- field pea dataset/Testing/Field_Pea_Ascochyta_Blight/Blight 30 (10).jpg
- field pea dataset/Testing/Field_Pea_Ascochyta_Blight/Blight 30 (11).jpg
- field pea dataset/Testing/Field_Pea_Ascochyta_Blight/Blight 30 (12).jpg
- field pea dataset/Testing/Field_Pea_Ascochyta_Blight/Blight 30 (13).jpg
- field pea dataset/Testing/Field_Pea_Ascochyta_Blight/Blight 30 (14).jpg
- field pea dataset/Testing/Field_Pea_Ascochyta_Blight/Blight 30 (15).jpg
- field pea dataset/Testing/Field_Pea_Ascochyta_Blight/Blight 30 (16).jpg
- field pea dataset/Testing/Field_Pea_Ascochyta_Blight/Blight 30 (17).jpg
- field pea dataset/Testing/Field_Pea_Ascochyta_Blight/Blight 30 (18).jpg
- field pea dataset/Testing/Field_Pea_Ascochyta_Blight/Blight 30 (19).jpg
- field pea dataset/Testing/Field_Pea_Ascochyta_Blight/Blight 30 (2).jpg
- field pea dataset/Testing/Field_Pea_Ascochyta_Blight/Blight 30 (20).jpg
- field pea dataset/Testing/Field_Pea_Ascochyta_Blight/Blight 30 (21).jpg
- field pea dataset/Testing/Field_Pea_Ascochyta_Blight/Blight 30 (22).jpg
- field pea dataset/Testing/Field_Pea_Ascochyta_Blight/Blight 30 (23).jpg
- field pea dataset/Testing/Field_Pea_Ascochyta_Blight/Blight 30 (24).jpg
- field pea dataset/Testing/Field_Pea_Ascochyta_Blight/Blight 30 (25).jpg
- field pea dataset/Testing/Field_Pea_Ascochyta_Blight/Blight 30 (26).jpg
- field pea dataset/Testing/Field_Pea_Ascochyta_Blight/Blight 30 (27).jpg
- field pea dataset/Testing/Field_Pea_Ascochyta_Blight/Blight 30 (28).jpg
- field pea dataset/Testing/Field_Pea_Ascochyta_Blight/Blight 30 (29).jpg
- field pea dataset/Testing/Field_Pea_Ascochyta_Blight/Blight 30 (3).jpg
- field pea dataset/Testing/Field_Pea_Ascochyta_Blight/Blight 30 (30).jpg
- field pea dataset/Testing/Field_Pea_Ascochyta_Blight/Blight 30 (31).jpg
- field pea dataset/Testing/Field_Pea_Ascochyta_Blight/Blight 30 (32).jpg
- field pea dataset/Testing/Field_Pea_Ascochyta_Blight/Blight 30 (33).jpg
- field pea dataset/Testing/Field_Pea_Ascochyta_Blight/Blight 30 (34).jpg
- field pea dataset/Testing/Field_Pea_Ascochyta_Blight/Blight 30 (35).jpg
- field pea dataset/Testing/Field_Pea_Ascochyta_Blight/Blight 30 (36).jpg
- field pea dataset/Testing/Field_Pea_Ascochyta_Blight/Blight 30 (37).jpg
- field pea dataset/Testing/Field_Pea_Ascochyta_Blight/Blight 30 (38).jpg
- field pea dataset/Testing/Field_Pea_Ascochyta_Blight/Blight 30 (39).jpg
- field pea dataset/Testing/Field_Pea_Ascochyta_Blight/Blight 30 (4).jpg
- field pea dataset/Testing/Field_Pea_Ascochyta_Blight/Blight 30 (40).jpg
- field pea dataset/Testing/Field_Pea_Ascochyta_Blight/Blight 30 (41).jpg
- field pea dataset/Testing/Field_Pea_Ascochyta_Blight/Blight 30 (42).jpg
- field pea dataset/Testing/Field_Pea_Ascochyta_Blight/Blight 30 (43).jpg
- field pea dataset/Testing/Field_Pea_Ascochyta_Blight/Blight 30 (44).jpg
- field pea dataset/Testing/Field_Pea_Ascochyta_Blight/Blight 30 (45).jpg
- field pea dataset/Testing/Field_Pea_Ascochyta_Blight/Blight 30 (46).jpg
- field pea dataset/Testing/Field_Pea_Ascochyta_Blight/Blight 30 (47).jpg
- field pea dataset/Testing/Field_Pea_Ascochyta_Blight/Blight 30 (48).jpg
- field pea dataset/Testing/Field_Pea_Ascochyta_Blight/Blight 30 (49).jpg
- field pea dataset/Testing/Field_Pea_Ascochyta_Blight/Blight 30 (5).jpg
- field pea dataset/Testing/Field_Pea_Ascochyta_Blight/Blight 30 (50).jpg
- field pea dataset/Testing/Field_Pea_Ascochyta_Blight/Blight 30 (51).jpg
- field pea dataset/Testing/Field_Pea_Ascochyta_Blight/Blight 30 (52).jpg
- field pea dataset/Testing/Field_Pea_Ascochyta_Blight/Blight 30 (53).jpg
- field pea dataset/Testing/Field_Pea_Ascochyta_Blight/Blight 30 (54).jpg
- field pea dataset/Testing/Field_Pea_Ascochyta_Blight/Blight 30 (55).jpg
- field pea dataset/Testing/Field_Pea_Ascochyta_Blight/Blight 30 (6).jpg
- field pea dataset/Testing/Field_Pea_Ascochyta_Blight/Blight 30 (7).jpg
- field pea dataset/Testing/Field_Pea_Ascochyta_Blight/Blight 30 (8).jpg
- field pea dataset/Testing/Field_Pea_Ascochyta_Blight/Blight 30 (9).jpg
- field pea dataset/Testing/Field_Pea_Ascochyta_Blight/Bright  (1).jpg
- field pea dataset/Testing/Field_Pea_Ascochyta_Blight/Bright  (2).jpg
- field pea dataset/Testing/Field_Pea_Ascochyta_Blight/Bright  (3).jpg
- field pea dataset/Testing/Field_Pea_Ascochyta_Blight/Bright  11 (1).jpg
- field pea dataset/Testing/Field_Pea_Ascochyta_Blight/Bright  11 (2).jpg
- field pea dataset/Testing/Field_Pea_Healthy/
- field pea dataset/Testing/Field_Pea_Healthy/Healthy 1011 (1).jpg
- field pea dataset/Testing/Field_Pea_Healthy/Healthy 1011 (10).jpg
- field pea dataset/Testing/Field_Pea_Healthy/Healthy 1011 (11).jpg
- field pea dataset/Testing/Field_Pea_Healthy/Healthy 1011 (12).jpg
- field pea dataset/Testing/Field_Pea_Healthy/Healthy 1011 (13).jpg
- field pea dataset/Testing/Field_Pea_Healthy/Healthy 1011 (14).jpg
- field pea dataset/Testing/Field_Pea_Healthy/Healthy 1011 (15).jpg
- field pea dataset/Testing/Field_Pea_Healthy/Healthy 1011 (16).jpg
- field pea dataset/Testing/Field_Pea_Healthy/Healthy 1011 (17).jpg
- field pea dataset/Testing/Field_Pea_Healthy/Healthy 1011 (18).jpg
- field pea dataset/Testing/Field_Pea_Healthy/Healthy 1011 (19).jpg
- field pea dataset/Testing/Field_Pea_Healthy/Healthy 1011 (2).jpg
- field pea dataset/Testing/Field_Pea_Healthy/Healthy 1011 (20).jpg
- field pea dataset/Testing/Field_Pea_Healthy/Healthy 1011 (21).jpg
- field pea dataset/Testing/Field_Pea_Healthy/Healthy 1011 (22).jpg
- field pea dataset/Testing/Field_Pea_Healthy/Healthy 1011 (23).jpg
- field pea dataset/Testing/Field_Pea_Healthy/Healthy 1011 (24).jpg
- field pea dataset/Testing/Field_Pea_Healthy/Healthy 1011 (25).jpg
- field pea dataset/Testing/Field_Pea_Healthy/Healthy 1011 (26).jpg
- field pea dataset/Testing/Field_Pea_Healthy/Healthy 1011 (27).jpg
- field pea dataset/Testing/Field_Pea_Healthy/Healthy 1011 (28).jpg
- field pea dataset/Testing/Field_Pea_Healthy/Healthy 1011 (29).jpg
- field pea dataset/Testing/Field_Pea_Healthy/Healthy 1011 (3).jpg
- field pea dataset/Testing/Field_Pea_Healthy/Healthy 1011 (30).jpg
- field pea dataset/Testing/Field_Pea_Healthy/Healthy 1011 (31).jpg
- field pea dataset/Testing/Field_Pea_Healthy/Healthy 1011 (32).jpg
- field pea dataset/Testing/Field_Pea_Healthy/Healthy 1011 (33).jpg
- field pea dataset/Testing/Field_Pea_Healthy/Healthy 1011 (34).jpg
- field pea dataset/Testing/Field_Pea_Healthy/Healthy 1011 (35).jpg
- field pea dataset/Testing/Field_Pea_Healthy/Healthy 1011 (36).jpg
- field pea dataset/Testing/Field_Pea_Healthy/Healthy 1011 (37).jpg
- field pea dataset/Testing/Field_Pea_Healthy/Healthy 1011 (38).jpg
- field pea dataset/Testing/Field_Pea_Healthy/Healthy 1011 (39).jpg
- field pea dataset/Testing/Field_Pea_Healthy/Healthy 1011 (4).jpg
- field pea dataset/Testing/Field_Pea_Healthy/Healthy 1011 (40).jpg
- field pea dataset/Testing/Field_Pea_Healthy/Healthy 1011 (41).jpg
- field pea dataset/Testing/Field_Pea_Healthy/Healthy 1011 (42).jpg
- field pea dataset/Testing/Field_Pea_Healthy/Healthy 1011 (43).jpg
- field pea dataset/Testing/Field_Pea_Healthy/Healthy 1011 (44).jpg
- field pea dataset/Testing/Field_Pea_Healthy/Healthy 1011 (45).jpg
- field pea dataset/Testing/Field_Pea_Healthy/Healthy 1011 (46).jpg
- field pea dataset/Testing/Field_Pea_Healthy/Healthy 1011 (47).jpg
- field pea dataset/Testing/Field_Pea_Healthy/Healthy 1011 (48).jpg
- field pea dataset/Testing/Field_Pea_Healthy/Healthy 1011 (49).jpg
- field pea dataset/Testing/Field_Pea_Healthy/Healthy 1011 (5).jpg
- field pea dataset/Testing/Field_Pea_Healthy/Healthy 1011 (50).jpg
- field pea dataset/Testing/Field_Pea_Healthy/Healthy 1011 (51).jpg
- field pea dataset/Testing/Field_Pea_Healthy/Healthy 1011 (52).jpg
- field pea dataset/Testing/Field_Pea_Healthy/Healthy 1011 (53).jpg
- field pea dataset/Testing/Field_Pea_Healthy/Healthy 1011 (54).jpg
- field pea dataset/Testing/Field_Pea_Healthy/Healthy 1011 (55).jpg
- field pea dataset/Testing/Field_Pea_Healthy/Healthy 1011 (56).jpg
- field pea dataset/Testing/Field_Pea_Healthy/Healthy 1011 (57).jpg
- field pea dataset/Testing/Field_Pea_Healthy/Healthy 1011 (58).jpg
- field pea dataset/Testing/Field_Pea_Healthy/Healthy 1011 (59).jpg
- field pea dataset/Testing/Field_Pea_Healthy/Healthy 1011 (6).jpg
- field pea dataset/Testing/Field_Pea_Healthy/Healthy 1011 (60).jpg
- field pea dataset/Testing/Field_Pea_Healthy/Healthy 1011 (7).jpg
- field pea dataset/Testing/Field_Pea_Healthy/Healthy 1011 (8).jpg
- field pea dataset/Testing/Field_Pea_Healthy/Healthy 1011 (9).jpg
- field pea dataset/Testing/Field_Pea_Leaf_Spot/
- field pea dataset/Testing/Field_Pea_Leaf_Spot/leaf spot11 101 (1).jpg
- field pea dataset/Testing/Field_Pea_Leaf_Spot/leaf spot11 101 (2).jpg
- field pea dataset/Testing/Field_Pea_Leaf_Spot/leaf spot11 101 (4).jpg
- field pea dataset/Testing/Field_Pea_Leaf_Spot/leaf spot11 101 (5).jpg
- field pea dataset/Testing/Field_Pea_Leaf_Spot/leaf spot11 101 (6).jpg
- field pea dataset/Testing/Field_Pea_Leaf_Spot/leaf spot11 101 (7).jpg
- field pea dataset/Testing/Field_Pea_Leaf_Spot/leaf spot111 (1).jpg
- field pea dataset/Testing/Field_Pea_Leaf_Spot/leaf spot111 (10).jpg
- field pea dataset/Testing/Field_Pea_Leaf_Spot/leaf spot111 (11).jpg
- field pea dataset/Testing/Field_Pea_Leaf_Spot/leaf spot111 (12).jpg
- field pea dataset/Testing/Field_Pea_Leaf_Spot/leaf spot111 (13).jpg
- field pea dataset/Testing/Field_Pea_Leaf_Spot/leaf spot111 (14).jpg
- field pea dataset/Testing/Field_Pea_Leaf_Spot/leaf spot111 (15).jpg
- field pea dataset/Testing/Field_Pea_Leaf_Spot/leaf spot111 (16).jpg
- field pea dataset/Testing/Field_Pea_Leaf_Spot/leaf spot111 (17).jpg
- field pea dataset/Testing/Field_Pea_Leaf_Spot/leaf spot111 (18).jpg
- field pea dataset/Testing/Field_Pea_Leaf_Spot/leaf spot111 (19).jpg
- field pea dataset/Testing/Field_Pea_Leaf_Spot/leaf spot111 (2).jpg
- field pea dataset/Testing/Field_Pea_Leaf_Spot/leaf spot111 (20).jpg
- field pea dataset/Testing/Field_Pea_Leaf_Spot/leaf spot111 (21).jpg
- field pea dataset/Testing/Field_Pea_Leaf_Spot/leaf spot111 (22).jpg
- field pea dataset/Testing/Field_Pea_Leaf_Spot/leaf spot111 (23).jpg
- field pea dataset/Testing/Field_Pea_Leaf_Spot/leaf spot111 (24).jpg
- field pea dataset/Testing/Field_Pea_Leaf_Spot/leaf spot111 (25).jpg
- field pea dataset/Testing/Field_Pea_Leaf_Spot/leaf spot111 (26).jpg
- field pea dataset/Testing/Field_Pea_Leaf_Spot/leaf spot111 (27).jpg
- field pea dataset/Testing/Field_Pea_Leaf_Spot/leaf spot111 (28).jpg
- field pea dataset/Testing/Field_Pea_Leaf_Spot/leaf spot111 (29).jpg
- field pea dataset/Testing/Field_Pea_Leaf_Spot/leaf spot111 (3).jpg
- field pea dataset/Testing/Field_Pea_Leaf_Spot/leaf spot111 (30).jpg
- field pea dataset/Testing/Field_Pea_Leaf_Spot/leaf spot111 (31).jpg
- field pea dataset/Testing/Field_Pea_Leaf_Spot/leaf spot111 (32).jpg
- field pea dataset/Testing/Field_Pea_Leaf_Spot/leaf spot111 (33).jpg
- field pea dataset/Testing/Field_Pea_Leaf_Spot/leaf spot111 (34).jpg
- field pea dataset/Testing/Field_Pea_Leaf_Spot/leaf spot111 (35).jpg
- field pea dataset/Testing/Field_Pea_Leaf_Spot/leaf spot111 (36).jpg
- field pea dataset/Testing/Field_Pea_Leaf_Spot/leaf spot111 (37).jpg
- field pea dataset/Testing/Field_Pea_Leaf_Spot/leaf spot111 (38).jpg
- field pea dataset/Testing/Field_Pea_Leaf_Spot/leaf spot111 (39).jpg
- field pea dataset/Testing/Field_Pea_Leaf_Spot/leaf spot111 (4).jpg
- field pea dataset/Testing/Field_Pea_Leaf_Spot/leaf spot111 (40).jpg
- field pea dataset/Testing/Field_Pea_Leaf_Spot/leaf spot111 (41).jpg
- field pea dataset/Testing/Field_Pea_Leaf_Spot/leaf spot111 (42).jpg
- field pea dataset/Testing/Field_Pea_Leaf_Spot/leaf spot111 (43).jpg
- field pea dataset/Testing/Field_Pea_Leaf_Spot/leaf spot111 (44).jpg
- field pea dataset/Testing/Field_Pea_Leaf_Spot/leaf spot111 (45).jpg
- field pea dataset/Testing/Field_Pea_Leaf_Spot/leaf spot111 (46).jpg
- field pea dataset/Testing/Field_Pea_Leaf_Spot/leaf spot111 (47).jpg
- field pea dataset/Testing/Field_Pea_Leaf_Spot/leaf spot111 (48).jpg
- field pea dataset/Testing/Field_Pea_Leaf_Spot/leaf spot111 (49).jpg
- field pea dataset/Testing/Field_Pea_Leaf_Spot/leaf spot111 (5).jpg
- field pea dataset/Testing/Field_Pea_Leaf_Spot/leaf spot111 (50).jpg
- field pea dataset/Testing/Field_Pea_Leaf_Spot/leaf spot111 (51).jpg
- field pea dataset/Testing/Field_Pea_Leaf_Spot/leaf spot111 (52).jpg
- field pea dataset/Testing/Field_Pea_Leaf_Spot/leaf spot111 (53).jpg
- field pea dataset/Testing/Field_Pea_Leaf_Spot/leaf spot111 (54).jpg
- field pea dataset/Testing/Field_Pea_Leaf_Spot/leaf spot111 (6).jpg
- field pea dataset/Testing/Field_Pea_Leaf_Spot/leaf spot111 (7).jpg
- field pea dataset/Testing/Field_Pea_Leaf_Spot/leaf spot111 (8).jpg
- field pea dataset/Testing/Field_Pea_Leaf_Spot/leaf spot111 (9).jpg
- field pea dataset/Testing/Field_Pea_Powdery_Mildew/
- field pea dataset/Testing/Field_Pea_Powdery_Mildew/powdery_mildew (10).jpg
- field pea dataset/Testing/Field_Pea_Powdery_Mildew/powdery_mildew (11).jpg
- field pea dataset/Testing/Field_Pea_Powdery_Mildew/powdery_mildew (12).jpg
- field pea dataset/Testing/Field_Pea_Powdery_Mildew/powdery_mildew (13).jpg
- field pea dataset/Testing/Field_Pea_Powdery_Mildew/powdery_mildew (14).jpg
- field pea dataset/Testing/Field_Pea_Powdery_Mildew/powdery_mildew (15).jpg
- field pea dataset/Testing/Field_Pea_Powdery_Mildew/powdery_mildew (16).jpg
- field pea dataset/Testing/Field_Pea_Powdery_Mildew/powdery_mildew (17).jpg
- field pea dataset/Testing/Field_Pea_Powdery_Mildew/powdery_mildew (18).jpg
- field pea dataset/Testing/Field_Pea_Powdery_Mildew/powdery_mildew (19).jpg
- field pea dataset/Testing/Field_Pea_Powdery_Mildew/powdery_mildew (2).jpg
- field pea dataset/Testing/Field_Pea_Powdery_Mildew/powdery_mildew (20).jpg
- field pea dataset/Testing/Field_Pea_Powdery_Mildew/powdery_mildew (21).jpg
- field pea dataset/Testing/Field_Pea_Powdery_Mildew/powdery_mildew (3).jpg
- field pea dataset/Testing/Field_Pea_Powdery_Mildew/powdery_mildew (4).jpg
- field pea dataset/Testing/Field_Pea_Powdery_Mildew/powdery_mildew (5).jpg
- field pea dataset/Testing/Field_Pea_Powdery_Mildew/powdery_mildew (6).jpg
- field pea dataset/Testing/Field_Pea_Powdery_Mildew/powdery_mildew (7).jpg
- field pea dataset/Testing/Field_Pea_Powdery_Mildew/powdery_mildew (8).jpg
- field pea dataset/Testing/Field_Pea_Powdery_Mildew/powdery_mildew (9).jpg
- field pea dataset/Testing/Field_Pea_Powdery_Mildew/poweder mildew  (1).jpg
- field pea dataset/Testing/Field_Pea_Powdery_Mildew/poweder mildew  (10).jpg
- field pea dataset/Testing/Field_Pea_Powdery_Mildew/poweder mildew  (11).jpg
- field pea dataset/Testing/Field_Pea_Powdery_Mildew/poweder mildew  (12).jpg
- field pea dataset/Testing/Field_Pea_Powdery_Mildew/poweder mildew  (13).jpg
- field pea dataset/Testing/Field_Pea_Powdery_Mildew/poweder mildew  (14).jpg
- field pea dataset/Testing/Field_Pea_Powdery_Mildew/poweder mildew  (15).jpg
- field pea dataset/Testing/Field_Pea_Powdery_Mildew/poweder mildew  (16).jpg
- field pea dataset/Testing/Field_Pea_Powdery_Mildew/poweder mildew  (17).jpg
- field pea dataset/Testing/Field_Pea_Powdery_Mildew/poweder mildew  (18).jpg
- field pea dataset/Testing/Field_Pea_Powdery_Mildew/poweder mildew  (19).jpg
- field pea dataset/Testing/Field_Pea_Powdery_Mildew/poweder mildew  (2).jpg
- field pea dataset/Testing/Field_Pea_Powdery_Mildew/poweder mildew  (20).jpg
- field pea dataset/Testing/Field_Pea_Powdery_Mildew/poweder mildew  (21).jpg
- field pea dataset/Testing/Field_Pea_Powdery_Mildew/poweder mildew  (22).jpg
- field pea dataset/Testing/Field_Pea_Powdery_Mildew/poweder mildew  (23).jpg
- field pea dataset/Testing/Field_Pea_Powdery_Mildew/poweder mildew  (24).jpg
- field pea dataset/Testing/Field_Pea_Powdery_Mildew/poweder mildew  (25).jpg
- field pea dataset/Testing/Field_Pea_Powdery_Mildew/poweder mildew  (26).jpg
- field pea dataset/Testing/Field_Pea_Powdery_Mildew/poweder mildew  (27).jpg
- field pea dataset/Testing/Field_Pea_Powdery_Mildew/poweder mildew  (28).jpg
- field pea dataset/Testing/Field_Pea_Powdery_Mildew/poweder mildew  (29).jpg
- field pea dataset/Testing/Field_Pea_Powdery_Mildew/poweder mildew  (3).jpg
- field pea dataset/Testing/Field_Pea_Powdery_Mildew/poweder mildew  (30).jpg
- field pea dataset/Testing/Field_Pea_Powdery_Mildew/poweder mildew  (31).jpg
- field pea dataset/Testing/Field_Pea_Powdery_Mildew/poweder mildew  (32).jpg
- field pea dataset/Testing/Field_Pea_Powdery_Mildew/poweder mildew  (33).jpg
- field pea dataset/Testing/Field_Pea_Powdery_Mildew/poweder mildew  (34).jpg
- field pea dataset/Testing/Field_Pea_Powdery_Mildew/poweder mildew  (35).jpg
- field pea dataset/Testing/Field_Pea_Powdery_Mildew/poweder mildew  (36).jpg
- field pea dataset/Testing/Field_Pea_Powdery_Mildew/poweder mildew  (37).jpg
- field pea dataset/Testing/Field_Pea_Powdery_Mildew/poweder mildew  (38).jpg
- field pea dataset/Testing/Field_Pea_Powdery_Mildew/poweder mildew  (39).jpg
- field pea dataset/Testing/Field_Pea_Powdery_Mildew/poweder mildew  (4).jpg
- field pea dataset/Testing/Field_Pea_Powdery_Mildew/poweder mildew  (40).jpg
- field pea dataset/Testing/Field_Pea_Powdery_Mildew/poweder mildew  (5).jpg
- field pea dataset/Testing/Field_Pea_Powdery_Mildew/poweder mildew  (6).jpg
- field pea dataset/Testing/Field_Pea_Powdery_Mildew/poweder mildew  (7).jpg
- field pea dataset/Testing/Field_Pea_Powdery_Mildew/poweder mildew  (8).jpg
- field pea dataset/Testing/Field_Pea_Powdery_Mildew/poweder mildew  (9).jpg
- field pea dataset/Training/
- field pea dataset/Training/Field_Pea_Ascochyta_Blight/
- field pea dataset/Training/Field_Pea_Ascochyta_Blight/Blight (1).jpg
- field pea dataset/Training/Field_Pea_Ascochyta_Blight/Blight (10).jpg
- field pea dataset/Training/Field_Pea_Ascochyta_Blight/Blight (11).jpg
- field pea dataset/Training/Field_Pea_Ascochyta_Blight/Blight (12).jpg
- field pea dataset/Training/Field_Pea_Ascochyta_Blight/Blight (13).jpg
- field pea dataset/Training/Field_Pea_Ascochyta_Blight/Blight (14).jpg
- field pea dataset/Training/Field_Pea_Ascochyta_Blight/Blight (15).jpg
- field pea dataset/Training/Field_Pea_Ascochyta_Blight/Blight (16).jpg
- field pea dataset/Training/Field_Pea_Ascochyta_Blight/Blight (17).jpg
- field pea dataset/Training/Field_Pea_Ascochyta_Blight/Blight (18).jpg
- field pea dataset/Training/Field_Pea_Ascochyta_Blight/Blight (19).jpg
- field pea dataset/Training/Field_Pea_Ascochyta_Blight/Blight (2).jpg
- field pea dataset/Training/Field_Pea_Ascochyta_Blight/Blight (20).jpg
- field pea dataset/Training/Field_Pea_Ascochyta_Blight/Blight (21).jpg
- field pea dataset/Training/Field_Pea_Ascochyta_Blight/Blight (22).jpg
- field pea dataset/Training/Field_Pea_Ascochyta_Blight/Blight (23).jpg
- field pea dataset/Training/Field_Pea_Ascochyta_Blight/Blight (24).jpg
- field pea dataset/Training/Field_Pea_Ascochyta_Blight/Blight (25).jpg
- field pea dataset/Training/Field_Pea_Ascochyta_Blight/Blight (26).jpg
- field pea dataset/Training/Field_Pea_Ascochyta_Blight/Blight (27).jpg
- field pea dataset/Training/Field_Pea_Ascochyta_Blight/Blight (28).jpg
- field pea dataset/Training/Field_Pea_Ascochyta_Blight/Blight (29).jpg
- field pea dataset/Training/Field_Pea_Ascochyta_Blight/Blight (3).jpg
- field pea dataset/Training/Field_Pea_Ascochyta_Blight/Blight (30).jpg
- field pea dataset/Training/Field_Pea_Ascochyta_Blight/Blight (31).jpg
- field pea dataset/Training/Field_Pea_Ascochyta_Blight/Blight (32).jpg
- field pea dataset/Training/Field_Pea_Ascochyta_Blight/Blight (33).jpg
- field pea dataset/Training/Field_Pea_Ascochyta_Blight/Blight (34).jpg
- field pea dataset/Training/Field_Pea_Ascochyta_Blight/Blight (35).jpg
- field pea dataset/Training/Field_Pea_Ascochyta_Blight/Blight (36).jpg
- field pea dataset/Training/Field_Pea_Ascochyta_Blight/Blight (37).jpg
- field pea dataset/Training/Field_Pea_Ascochyta_Blight/Blight (38).jpg
- field pea dataset/Training/Field_Pea_Ascochyta_Blight/Blight (39).jpg
- field pea dataset/Training/Field_Pea_Ascochyta_Blight/Blight (4).jpg
- field pea dataset/Training/Field_Pea_Ascochyta_Blight/Blight (40).jpg
- field pea dataset/Training/Field_Pea_Ascochyta_Blight/Blight (41).jpg
- field pea dataset/Training/Field_Pea_Ascochyta_Blight/Blight (42).jpg
- field pea dataset/Training/Field_Pea_Ascochyta_Blight/Blight (43).jpg
- field pea dataset/Training/Field_Pea_Ascochyta_Blight/Blight (44).jpg
- field pea dataset/Training/Field_Pea_Ascochyta_Blight/Blight (45).jpg
- field pea dataset/Training/Field_Pea_Ascochyta_Blight/Blight (46).jpg
- field pea dataset/Training/Field_Pea_Ascochyta_Blight/Blight (47).jpg
- field pea dataset/Training/Field_Pea_Ascochyta_Blight/Blight (48).jpg
- field pea dataset/Training/Field_Pea_Ascochyta_Blight/Blight (5).jpg
- field pea dataset/Training/Field_Pea_Ascochyta_Blight/Blight (6).jpg
- field pea dataset/Training/Field_Pea_Ascochyta_Blight/Blight (7).jpg
- field pea dataset/Training/Field_Pea_Ascochyta_Blight/Blight 1011 (1).jpg
- field pea dataset/Training/Field_Pea_Ascochyta_Blight/Blight 1011 (10).jpg
- field pea dataset/Training/Field_Pea_Ascochyta_Blight/Blight 1011 (11).jpg
- field pea dataset/Training/Field_Pea_Ascochyta_Blight/Blight 1011 (12).jpg
- field pea dataset/Training/Field_Pea_Ascochyta_Blight/Blight 1011 (13).jpg
- field pea dataset/Training/Field_Pea_Ascochyta_Blight/Blight 1011 (14).jpg
- field pea dataset/Training/Field_Pea_Ascochyta_Blight/Blight 1011 (15).jpg
[truncated: 1,315 more entries]
